# Supplementary material for: Dependence of premature ventricular complexes on heart rate—it’s not that simple
Source: J Am Med Inform Assoc. 2025 May 12;33(1):90–7. doi: 10.1093/jamia/ocaf069 (PMC12758478; doi:10.1093/jamia/ocaf069)
Supplement: ocaf069_Supplementary_Data [file ocaf069_supplementary_data.zip]

Archive with 3 entries (3 files):
- df_table1.docx
- main.tex
- supplementary_info.pdf
